# Supplementary material for: Outcomes of children with clear cell sarcoma of kidney following NWTS strategies in Shanghai China (2003–2021)
Source: PLoS One. 2024 Jul 9;19(7):e0306863. doi: 10.1371/journal.pone.0306863 (PMC11233012; doi:10.1371/journal.pone.0306863)
Supplement: S1 Data — (XLSX) [file pone.0306863.s001.xlsx]

## Sheet: CCSK
name	date of birth	age older than 2y(1-no,2-yes)	age at diagnosis(month)	sex	surgery(1 resection 2 biopsy 3 no surgery)	envelope complete	IVC tumor thrombus（yes or no）	tumor tupture0-no,1-yes	primary tumor	stage	radiation	radiation of the kidney	OS stauts	OS time(month)	EFS status	EFS TIME(MONTH)
pjy	2009-01-23	1	19.0333	1	1		N	0	LEFT	4	Y	2011-05-09	0	155.6	0	156
zwt	2004-08-28	2	79.5333	1	1		N	0	LEFT	3	Y	2011-03-18	0	28.8	0	28.8
za	2008-01-11	2	38.9667	1	1	yes	N	0	LEFT	2	Y	2011-04-01	0	96.5	0	96.5
lzy	2007-09-18	2	52.4	2	2	no	N	0	RIGHT	4	Y	2012-05-11	0	138.7	0	139
zjl	2011-04-15	1	16.3	2	1		N	0	LEFT	3	Y	2012-08-20	1	3.7	1	4
xh	2010-08-01	2	25.7	1	1	yes	N	0	LEFT	2	Y	2012-09-17	0	118.6	0	118.6
lsj	2012-08-09	1	9.1	1	1		N	0	RIGHT	3	Y	2013-05-10	1	9.86667	1	10
wy	2013-09-24	1	22.5	1	1		Y	0	RIGHT	4	Y	2016-04-25	0	95.3	1	41
hyj	2013-03-25	2	29.4667	1	1	yes	N	0	LEFT	2	Y	2015-08-28	0	59.5333	0	60
lwg	2010-07-21	2	68.6333	1	1		N	0	LEFT	2	Y	2016-03-12	0	67.4	0	67.4
zjl	2011-12-01	2	53.7667	1	1	yes	N	0	RIGHT	3	Y	2016-05-24	0	74.3	1	11
yc	2016-11-22	1	15.9333	1	1	yes	N	0	RIGHT	2	Y	2018-03-21	1	5.3	1	5
jkx	2013-07-27	2	45.3333	2	1	yes	N	0	LEFT	4	Y	2017-03-16	0	62.6	0	62.6
zym	2014-07-11	2	34.3	1	1		N	0	RIGHT	2	Y	2017-05-08	0	73.7	0	73.7
zcy	2016-06-15	1	14.7	1	1		N	0	RIGHT	2	Y	2017-09-03	0	69.9	0	70
zyy	2013-09-28	2	59.8333	2	1	yes	N	0	RIGHT	2	Y	2018-09-02	0	57.8	0	58
zcy	2016-10-10	2	38.8333	1	1	yes	N	0	LEFT	1	Y	2019-01-22	0	30.0667	0	30.066
xsb	2010-01-01	2	117.6	1	1	yes	N	0	RIGHT	2	Y	2019-09-16	0	45.6	0	45.6
hwx	2018-07-20	1	13.8	2	1	no	Y	0	LEFT	3	Y	2020-04-10	0	45.3	0	45
xym	2009-02-01	2	96.5333	2	2	no	N	0	LEFT	3	Y	2017-02-24	0	77.8	0	78
lyx	2013-05-26	2	25.8333	1	1		N	0	LEFT	2	Y	2015-07-14	0	96	0	96
pyh	2006-07-04	2	96.4667	2	1	yes	N	0	LEFT	1	Y	2014-05-25	0	62.5	0	62.5
yyh	2014-10-09	2	29.3667	1	1	yes	N	0	LEFT	1	Y	2017-03-14	0	63.9333	0	63.933
mhj	2012-09-01	2	40.6	1	1	yes	N	0	LEFT	1	N		0	78.3	0	78.3
gpy	2017-02-23	2	45.9	1	1	yes	N	0	LEFT	2	Y	2021-02-08	0	30	0	30
csp	2019-04-25	2	29.1333	2	1	yes	N	0	RIGHT	2	Y	2021-10-25	0	21	0	21
lzh	2004-07-23	2	49	1	2	no	Y	0	RIGHT	4	Y	2008-11-12	0	19.5333	0	19.533
lxp	1998-08-23	2	137.267	1	1	no	N	1	LEFT	3	Y	2009-12-29	1	40.53	1	21
lmj	2003-02-24	2	77.3	2	1	yes	N	0	RIGHT	3	Y	2009-07-30	0	169.3	0	169.3
xsb	1998-04-20	1	8.03333	1	1	no	N	1	LEFT	3	Y	1999-01-06	0	240	0	240
zkx	2008-11-02	1	9.06667	1	1	no	N	1	LEFT	3	N		0	156.467	1	7
dy	1989-09-28	2	109.667	1	1		Y	0	RIGHT	3	Y	1998-10-22	0	74.0333	0	74.033
crh	2004-02-15	2	57.3667	2	1	yes	N	0	RIGHT	1	Y	2008-11-12	0	106.267	0	106
yyj	2000-05-22	2	47	1	3	no	Y	1	RIGHT	3	Y	2004-08-16	1	16.2333	1	11
ssh	2011-06-27	1	21.8	1	1	yes	N	0	LEFT	1	Y	2013-04-18	0	12	0	12
wjy	2017-04-18	1	13	2	1	yes	N	0	LEFT	4	Y	2018-07-14	0	54	0	54
wht	2013-03-03	2	87	1	1	no	N	1	RIGHT	3	Y	2021-04-13	0	37	0	37
fcy	2017-04-03	2	52	2	1		N	0	LEFT	3	Y	2021-08-02	0	20	0	20
wyf	2019-05-15	1	22	2	1	yes	N	0	RIGHT	2	Y	2021-04-28	0	35	0	35
yhc	2019-12-16	1	21	1	1	yes	N	0	RIGHT	3	Y	2021-10-28	0	30	0	30
CHY	2012-05-06	1	11.9	1	1	yes	N	0	RIGHT	3	Y	2013-07-01	0	122	0	122
LHD	2008-11-25	2	58.6	1	2	no	Y	0	RIGHT	4	Y	2014-03-17	1	21	1	21
FRY	2009-03-18	2	44.1	2	2	no	N	0	LEFT	4	Y	2013-03-10	0	40	0	40
GZC	2010-10-05	2	39.7	1	1	yes	N	0	LEFT	3	Y	2014-01-28	0	113	0	113
GZQ	2013-06-06	1	23.8	1	1	yes	N	0	RIGHT	1	Y	2015-06-10	0	97	0	97
WYB	2015-02-27	1	4.1	1	1	yes	N	0	RIGHT	1	N		0	96	0	96
SYP	2013-06-11	2	24.9	1	1	yes	N	0	RIGHT	1	N		0	96	0	96
CJH	2009-03-26	2	96.1	1	1	yes	N	0	RIGHT	2	Y	2017-04-05	0	75	0	75
SCY	2015-08-16	2	24.3	2	1	no	N	0	RIGHT	2	Y	2017-08-22	0	71	0	71
CYX	2012-12-20	2	56.3	1	1	no	N	0	RIGHT	3	Y	2017-09-04	0	70	0	70
WKY	2016-05-01	1	18.5	2	2	no	N	0	RIGHT	3	Y	2018-01-14	0	67	0	67
YCG	2015-06-15	2	35.4	1	1	yes	N	0	LEFT	2	Y	2018-06-04	0	48	0	48
GZX	2016-10-05	2	49	1	2	no	N	0	RIGHT	3	Y	2021-01-07	0	32	0	32
XYH	2019-07-07	2	24	2	1	yes	N	0	LEFT	3	Y	2021-09-10	0	24	0	24
